# Supplementary material for: ﻿Description of two new species of Dicranomyia (Erostrata) crane fly (Diptera, Limoniidae) from Korea, with remarks on DNA barcoding and updated taxonomic key
Source: Zookeys. 2023 Apr 11;1157:193–206. doi: 10.3897/zookeys.1157.90792 (PMC10208813; doi:10.3897/zookeys.1157.90792)
Supplement: XML Treatment for Erostrata [file zookeys.1157.90792-treatment1.xml]

<!DOCTYPE tp:taxon-treatment
  PUBLIC "-//TaxonX//DTD Taxonomic Treatment Publishing DTD v0 20100105//EN" "tax-treatment-NSO.dtd">
<tp:taxon-treatment xmlns:tp="http://www.plazi.org/taxpub"><tp:treatment-meta><kwd-group><label>Taxon classification</label><kwd>
                  <named-content content-type="kingdom">Animalia</named-content>
                </kwd><kwd>
                  <named-content content-type="order">Diptera</named-content>
                </kwd><kwd>
                  <named-content content-type="family">Limoniidae</named-content>
                </kwd></kwd-group><mixed-citation publication-type="journal"><person-group><name><surname>Kim</surname><given-names>Jisoo</given-names></name><name><surname>Bae</surname><given-names>Yeon Jae</given-names></name></person-group><article-title>﻿Description of two new species of <italic><tp:taxon-name><tp:taxon-name-part taxon-name-part-type="genus" reg="Dicranomyia">Dicranomyia</tp:taxon-name-part></tp:taxon-name></italic> (<italic><tp:taxon-name><tp:taxon-name-part taxon-name-part-type="genus" reg="Dicranomyia"/><tp:taxon-name-part taxon-name-part-type="subgenus" reg="Erostrata">Erostrata</tp:taxon-name-part></tp:taxon-name></italic>) crane fly (<tp:taxon-name><tp:taxon-name-part taxon-name-part-type="order">Diptera</tp:taxon-name-part></tp:taxon-name>, <tp:taxon-name><tp:taxon-name-part taxon-name-part-type="family">Limoniidae</tp:taxon-name-part></tp:taxon-name>) from Korea, with remarks on DNA barcoding and updated taxonomic key</article-title><source>Zookeys</source><day>11</day><month>04</month><year>2023</year><volume>1157</volume><fpage>193</fpage><lpage>206</lpage><pub-id pub-id-type="doi">10.3897/zookeys.1157.90792</pub-id></mixed-citation></tp:treatment-meta><tp:nomenclature><label>﻿Subgenus</label><tp:taxon-name>
                <object-id xmlns:xlink="http://www.w3.org/1999/xlink" content-type="arpha" xlink:type="simple">C69BCB6D-4C3F-5FAE-A61B-87A541D8AD53</object-id>
                <tp:taxon-name-part taxon-name-part-type="genus" reg="Dicranomyia"/>
                <tp:taxon-name-part taxon-name-part-type="subgenus" reg="Erostrata">Erostrata</tp:taxon-name-part>
              </tp:taxon-name><tp:taxon-authority>Savchenko, 1976</tp:taxon-authority><tp:nomenclature-citation-list><tp:nomenclature-citation><tp:taxon-name><tp:taxon-name-part taxon-name-part-type="genus" reg="Dicranomyia">Dicranomyia</tp:taxon-name-part> (<tp:taxon-name-part taxon-name-part-type="subgenus" reg="Erostrata">Erostrata</tp:taxon-name-part>)</tp:taxon-name><comment>Savchenko in <xref ref-type="bibr" rid="B19">Savchenko and Krivolutskaya 1976</xref>: 131–132; <xref ref-type="bibr" rid="B11">Kato et al. 2018</xref>: 182; <xref ref-type="bibr" rid="B16">Podenas et al. 2019</xref>: 72–73.</comment></tp:nomenclature-citation></tp:nomenclature-citation-list></tp:nomenclature><tp:treatment-sec sec-type="type species" id="SECID0EOFAG"><title>Type species.</title><p><italic><tp:taxon-name><tp:taxon-name-part taxon-name-part-type="genus" reg="Dicranomyia">Dicranomyia</tp:taxon-name-part><tp:taxon-name-part taxon-name-part-type="species" reg="globithorax">globithorax</tp:taxon-name-part></tp:taxon-name></italic> Osten Sacken, 1869 (original designation).</p></tp:treatment-sec><tp:treatment-sec sec-type="diagnosis" id="SECID0E6FAG"><title>Diagnosis.</title><p>Rostrum is very short or reduced. Number of palpomeres ranges from one to three. Wings have no patterns, even in stigmal region. Third and fourth tarsomere are slightly swollen. Internal sac or notch is located on the male seventh sternite. Gonocoxite has ventromesal lobe. Gonostylus is one paired, with one or two setae arising from small tubercle on outer surface.</p></tp:treatment-sec><ref-list><ref id="B19"><mixed-citation xmlns:xlink="http://www.w3.org/1999/xlink" xlink:type="simple"><person-group><name name-style="western"><surname>Savchenko</surname><given-names>EN</given-names></name><name name-style="western"><surname>Krivolutskaya</surname><given-names>GO</given-names></name></person-group> (<year>1976</year>) <source>Limoniid flies (<tp:taxon-name><tp:taxon-name-part taxon-name-part-type="order">Diptera</tp:taxon-name-part></tp:taxon-name>, <tp:taxon-name><tp:taxon-name-part taxon-name-part-type="family">Limoniidae</tp:taxon-name-part></tp:taxon-name>) of the South Kuril and South Sakhalin. Akad. Nauk. Ukr.</source><publisher-name>SSR</publisher-name>, <publisher-loc>Kiev</publisher-loc>, <size units="page">160 pp</size>. [in Russian]</mixed-citation></ref><ref id="B11"><mixed-citation xmlns:xlink="http://www.w3.org/1999/xlink" xlink:type="simple"><person-group><name name-style="western"><surname>Kato</surname><given-names>D</given-names></name><name name-style="western"><surname>Tachi</surname><given-names>T</given-names></name><name name-style="western"><surname>Gelhaus</surname><given-names>J</given-names></name></person-group> (<year>2018</year>) <article-title>Revision of the subgenus <tp:taxon-name><tp:taxon-name-part taxon-name-part-type="genus">Dicranomyia</tp:taxon-name-part> (<tp:taxon-name-part taxon-name-part-type="subgenus">Erostrata</tp:taxon-name-part>)</tp:taxon-name> Savchenko, 1976 (<tp:taxon-name><tp:taxon-name-part taxon-name-part-type="order">Diptera</tp:taxon-name-part></tp:taxon-name>, <tp:taxon-name><tp:taxon-name-part taxon-name-part-type="family">Limoniidae</tp:taxon-name-part></tp:taxon-name>) of Japan.</article-title><source>Zootaxa</source><volume>4441</volume>(<issue>1</issue>): <fpage>181</fpage>–<lpage>194</lpage>. <ext-link xlink:type="simple" ext-link-type="doi" xlink:href="10.11646/zootaxa.4441.1.11">https://doi.org/10.11646/zootaxa.4441.1.11</ext-link></mixed-citation></ref><ref id="B16"><mixed-citation xmlns:xlink="http://www.w3.org/1999/xlink" xlink:type="simple"><person-group><name name-style="western"><surname>Podenas</surname><given-names>S</given-names></name><name name-style="western"><surname>Seo</surname><given-names>HY</given-names></name><name name-style="western"><surname>Kim</surname><given-names>T</given-names></name><name name-style="western"><surname>Hur</surname><given-names>JM</given-names></name><name name-style="western"><surname>Kim</surname><given-names>AY</given-names></name><name name-style="western"><surname>Klein</surname><given-names>TA</given-names></name><name name-style="western"><surname>Kim</surname><given-names>HC</given-names></name><name name-style="western"><surname>Kang</surname><given-names>TH</given-names></name><name name-style="western"><surname>Aukštikalnienė</surname><given-names>R</given-names></name></person-group> (<year>2019</year>) <article-title><italic><tp:taxon-name><tp:taxon-name-part taxon-name-part-type="genus">Dicranomyia</tp:taxon-name-part></tp:taxon-name></italic> crane flies (<tp:taxon-name><tp:taxon-name-part taxon-name-part-type="order">Diptera</tp:taxon-name-part></tp:taxon-name>: <tp:taxon-name><tp:taxon-name-part taxon-name-part-type="family">Limoniidae</tp:taxon-name-part></tp:taxon-name>) of Korea.</article-title><source>Zootaxa</source><volume>4595</volume>(<issue>1</issue>): <fpage>1</fpage>–<lpage>110</lpage>. <ext-link xlink:type="simple" ext-link-type="doi" xlink:href="10.11646/zootaxa.4595.1.1">https://doi.org/10.11646/zootaxa.4595.1.1</ext-link></mixed-citation></ref></ref-list></tp:taxon-treatment>
