# Supplementary material for: ﻿Description of two new species of Dicranomyia (Erostrata) crane fly (Diptera, Limoniidae) from Korea, with remarks on DNA barcoding and updated taxonomic key
Source: Zookeys. 2023 Apr 11;1157:193–206. doi: 10.3897/zookeys.1157.90792 (PMC10208813; doi:10.3897/zookeys.1157.90792)
Supplement: XML Treatment for Dicranomyia (Erostrata) jejuensis [file zookeys.1157.90792-treatment2.xml]

<!DOCTYPE tp:taxon-treatment
  PUBLIC "-//TaxonX//DTD Taxonomic Treatment Publishing DTD v0 20100105//EN" "tax-treatment-NSO.dtd">
<tp:taxon-treatment xmlns:tp="http://www.plazi.org/taxpub"><tp:treatment-meta><kwd-group><label>Taxon classification</label><kwd>
                  <named-content content-type="kingdom">Animalia</named-content>
                </kwd><kwd>
                  <named-content content-type="order">Diptera</named-content>
                </kwd><kwd>
                  <named-content content-type="family">Limoniidae</named-content>
                </kwd></kwd-group><mixed-citation publication-type="journal"><person-group><name><surname>Kim</surname><given-names>Jisoo</given-names></name><name><surname>Bae</surname><given-names>Yeon Jae</given-names></name></person-group><article-title>﻿Description of two new species of <italic><tp:taxon-name><tp:taxon-name-part taxon-name-part-type="genus" reg="Dicranomyia">Dicranomyia</tp:taxon-name-part></tp:taxon-name></italic> (<italic><tp:taxon-name><tp:taxon-name-part taxon-name-part-type="genus" reg="Dicranomyia"/><tp:taxon-name-part taxon-name-part-type="subgenus" reg="Erostrata">Erostrata</tp:taxon-name-part></tp:taxon-name></italic>) crane fly (<tp:taxon-name><tp:taxon-name-part taxon-name-part-type="order">Diptera</tp:taxon-name-part></tp:taxon-name>, <tp:taxon-name><tp:taxon-name-part taxon-name-part-type="family">Limoniidae</tp:taxon-name-part></tp:taxon-name>) from Korea, with remarks on DNA barcoding and updated taxonomic key</article-title><source>Zookeys</source><day>11</day><month>04</month><year>2023</year><volume>1157</volume><fpage>193</fpage><lpage>206</lpage><pub-id pub-id-type="doi">10.3897/zookeys.1157.90792</pub-id></mixed-citation></tp:treatment-meta><tp:nomenclature><label>﻿</label><tp:taxon-name><object-id xmlns:xlink="http://www.w3.org/1999/xlink" content-type="arpha" xlink:type="simple">15076BEE-3A44-562E-8FC1-6CF43A4FF557</object-id><tp:taxon-name-part taxon-name-part-type="genus" reg="Dicranomyia">Dicranomyia</tp:taxon-name-part> (<tp:taxon-name-part taxon-name-part-type="subgenus" reg="Erostrata">Erostrata</tp:taxon-name-part>) <tp:taxon-name-part taxon-name-part-type="species" reg="jejuensis">jejuensis</tp:taxon-name-part><object-id xmlns:xlink="http://www.w3.org/1999/xlink" content-type="zoobank" xlink:type="simple">https://zoobank.org/9659D5F8-C578-4FAA-B16A-6AF8A9AE39E5</object-id></tp:taxon-name><tp:taxon-status xmlns:xlink="http://www.w3.org/1999/xlink" xlink:type="simple">sp. nov.</tp:taxon-status><xref ref-type="fig" rid="F1">Figs 1</xref><xref ref-type="fig" rid="F2">, 2</xref></tp:nomenclature><tp:treatment-sec sec-type="type material" id="SECID0EXHAG"><title>Type material.</title><p><bold><italic>Holotype</italic></bold>: Korea • ♂; Jeju-do, Seogwipo-si, Namwon-eup, Sillye-ri, Iseungi-oreum Volcanic Cone; <named-content xmlns:xlink="http://www.w3.org/1999/xlink" content-type="dwc:verbatimCoordinates" xlink:type="simple"><named-content content-type="geo-json" specific-use="{&#34;type&#34;:&#34;Point&#34;,&#34;coordinates&#34;:[126.620833,33.337333]}" id="NCID0EFIAG" xlink:type="simple">33°20.24'N, 126°37.25'E</named-content></named-content>; alt. 450 m; 4 Aug.–8 Sep. 2021; Y. J. Bae leg.; Malaise trap; GenBank: <ext-link xmlns:xlink="http://www.w3.org/1999/xlink" ext-link-type="gen" xlink:href="OM102981" xlink:type="simple">OM102981</ext-link>; CF21-0150H; <named-content xmlns:xlink="http://www.w3.org/1999/xlink" content-type="dwc:institutional_code" xlink:title="National Institute of Biological Resources, Incheon" xlink:href="http://grbio.org/institution/national-institute-biological-resources-0" xlink:type="simple">NIBR</named-content>.</p><p><bold><italic>Paratypes</italic></bold>: Korea • 1 ♀; same data as holotype, 14 Jul.–4 Aug. 2021; GenBank: <ext-link xmlns:xlink="http://www.w3.org/1999/xlink" ext-link-type="gen" xlink:href="OM102983" xlink:type="simple">OM102983</ext-link>; CF21-0151; <named-content xmlns:xlink="http://www.w3.org/1999/xlink" content-type="dwc:institutional_code" xlink:title="Korea University Entomological Museum" xlink:href="http://grbio.org/institution/korea-university" xlink:type="simple">KUEM</named-content> • 1 ♂; same data as holotype; GenBank: <ext-link xmlns:xlink="http://www.w3.org/1999/xlink" ext-link-type="gen" xlink:href="OM102982" xlink:type="simple">OM102982</ext-link>; CF21-0150P; <named-content xmlns:xlink="http://www.w3.org/1999/xlink" content-type="dwc:institutional_code" xlink:title="Korea University Entomological Museum" xlink:href="http://grbio.org/institution/korea-university" xlink:type="simple">KUEM</named-content>.</p></tp:treatment-sec><tp:treatment-sec sec-type="diagnosis" id="SECID0E4IAG"><title>Diagnosis.</title><p>Palpus is 3-segmented. Male seventh sternite has shallow V-shaped notch. Outer face of gonostylus has single seta arising from tubercle. Distal lobe of paramere has a hooked tip with a subapical process.</p></tp:treatment-sec><tp:treatment-sec sec-type="description" id="SECID0ECJAG"><title>Description.</title><p><bold>Male (holotype).</bold> Body length 4.3 mm, wing length 4.6 mm, antenna length 0.9 mm. General body coloration pale yellow to yellowish brown (Fig. <xref ref-type="fig" rid="F1">1A</xref>).</p><fig id="F1" position="float" orientation="portrait"><object-id xmlns:xlink="http://www.w3.org/1999/xlink" content-type="doi" xlink:type="simple">10.3897/zookeys.1157.90792.figure1</object-id><object-id xmlns:xlink="http://www.w3.org/1999/xlink" content-type="arpha" xlink:type="simple">4B20C452-115B-59B6-8AE9-066B938C2A04</object-id><label>Figure 1.</label><caption><p><tp:taxon-name><tp:taxon-name-part taxon-name-part-type="genus" reg="Dicranomyia">Dicranomyia</tp:taxon-name-part> (<tp:taxon-name-part taxon-name-part-type="subgenus" reg="Erostrata">Erostrata</tp:taxon-name-part>) <tp:taxon-name-part taxon-name-part-type="species" reg="jejuensis">jejuensis</tp:taxon-name-part></tp:taxon-name> sp. nov. <bold>A</bold> habitus, male (paratype) <bold>B</bold> head, female (paratype) <bold>C</bold> wing, male (paratype) <bold>D</bold> male seventh sternite, ventral view <bold>E</bold> male terminalia, dorsal view <bold>F</bold> aedeagal complex, dorsal view <bold>G</bold> paramere, lateral view <bold>H</bold> female terminalia, lateral view <bold>I</bold> tip of hypovalva, lateral view. Abbreviations: ad – aedeagus; cc – cercus; fl – flagellum; gc – gonocoxite; gf – genital fork; gs – gonostylus; hv – hypovalva; pd – pedicel; pl – palpus; pm – paramere; sc – scape; tb – tubercle; t9 – ninth tergite; vlg – ventromesal lobe of gonocoxite. Scale bars: 2 mm (<bold>A, C</bold>); 0.5 mm (<bold>B, D, E, H</bold>); 0.1 mm (<bold>F, G, I</bold>).</p></caption><graphic xmlns:xlink="http://www.w3.org/1999/xlink" xlink:href="zookeys-1157-193_article-90792__-g001.jpg" position="float" orientation="portrait" xlink:type="simple" id="oo_835503.jpg"><uri content-type="original_file" xlink:type="simple">https://binary.pensoft.net/fig/835503</uri></graphic></fig><p><bold><italic>Head</italic></bold> (Fig. <xref ref-type="fig" rid="F1">1B</xref>). Dark brown dorsally, pale ventrally. Antennae 14-segmented; scape pale yellow; pedicel yellowish brown; flagellum brown. Rostrum pale, rudimentary. Palpus 3-segmented; basal 2/3 of first palpomere pale; remainder of palpus brown.</p><p><bold><italic>Thorax</italic>.</bold> Prescutum and presutural scutum yellow. Postsutural scutum, scutellum and mediotergite yellowish brown. Pleuron uniformly dull yellow, without lateral stripes. Wing (Fig. <xref ref-type="fig" rid="F1">1C</xref>) tinged with pale brown; veins brown; Sc ending before middle of Rs; sc-r at tip of Sc; Rs arched at base; R<sub>1</sub> and R<sub>2</sub> nearly transverse, at the same level; R<sub>3</sub> and R<sub>4+5</sub> parallel to each other; discal medial cell closed; m-cu before fork of M; CuP ending beyond tip of Sc. Halter pale brown. Legs with coxae and trochanters pale; base of femora pale, remainder of femora brown; tibiae and tarsi brown. Femur II 3.3 mm; femur III 3.8 mm; tibia II 3.5 mm; tibia III 4.0 mm; tarsus II 3.2 mm; tarsus III 2.8 mm. Claw without additional tooth.</p><p><bold><italic>Abdomen</italic>.</bold> Tergites yellowish brown, sternites 1–4 yellow, remaining yellowish brown. Seventh sternite with shallow V-shaped notch with darkened margin (Fig. <xref ref-type="fig" rid="F1">1D</xref>).</p><p><bold><italic>Male terminalia</italic></bold> (Fig. <xref ref-type="fig" rid="F1">1E–G</xref>). Yellow. Ninth tergite with posterior margin rounded (Fig. <xref ref-type="fig" rid="F1">1E</xref>), medially with distinct emargination, distal part covered with setae. Gonocoxite elongated, approximately 3× as long as width at base, with elongated, setose ventromesal lobe. Gonostylus yellowish brown at base, turning dark distally; distal 1/2 of gonostylus gradually tapered toward apex, with short black spine at tip; dorsal margin near the base with small tubercle bearing pale, stout seta. Paramere (Fig. <xref ref-type="fig" rid="F1">1F, G</xref>) with basal 1/2 pale and apical 1/2 yellowish, distal lobe darkened apically with hooked tip and subapical projection. Aedeagus (Fig. <xref ref-type="fig" rid="F1">1F</xref>) as long as gonocoxite, bifid, curved outwards at tip.</p><p><bold>Female.</bold> Body length 4.5 mm, wing length 4.8 mm, antenna length 0.9 mm (<italic>N</italic> = 1). General body coloration brighter than male. Femur I 2.8 mm; II 3.2 mm; III 3.4 mm; tibia I 3.2 mm; I: 3.1 mm; III 3.4 mm; tarsus I 3.0 mm; II 2.6 mm; III 2.4 mm.</p><p><bold><italic>Female terminalia</italic></bold> (Fig. <xref ref-type="fig" rid="F1">1H–I</xref>). Yellow. Cercus curved upwardly (Fig. <xref ref-type="fig" rid="F1">1H</xref>), wider at base, narrowing towards acute tip. Genital fork long, ca 1.5× as long as width, extending to base of cercus. Hypovalva wedge-shaped, reaching to ca 2/3 of cercus, with distinct black spot at base. Dorsal and ventral margin of hypovalva serrated near tip (Fig. <xref ref-type="fig" rid="F1">1I</xref>).</p></tp:treatment-sec><tp:treatment-sec sec-type="etymology" id="SECID0E1NAG"><title>Etymology.</title><p>Specific name “<italic>jejuensis</italic>” refers to the type locality, Jejudo Island, Korea.</p></tp:treatment-sec><tp:treatment-sec sec-type="distribution" id="SECID0ECOAG"><title>Distribution.</title><p>The species is currently only known from Jejudo Island, Korea.</p></tp:treatment-sec><tp:treatment-sec sec-type="habitat" id="SECID0EHOAG"><title>Habitats.</title><p>Adults of this species are found in deciduous forests with moss-covered rocks along intermittent, rocky mountain streams (Fig. <xref ref-type="fig" rid="F2">2</xref>) and co-occur with <tp:taxon-name><tp:taxon-name-part taxon-name-part-type="genus" reg="Dicranomyia">D.</tp:taxon-name-part> (<tp:taxon-name-part taxon-name-part-type="subgenus" reg="Erostrata">E.</tp:taxon-name-part>) <tp:taxon-name-part taxon-name-part-type="species" reg="submelas">submelas</tp:taxon-name-part></tp:taxon-name>.</p><fig id="F2" position="float" orientation="portrait"><object-id xmlns:xlink="http://www.w3.org/1999/xlink" content-type="doi" xlink:type="simple">10.3897/zookeys.1157.90792.figure2</object-id><object-id xmlns:xlink="http://www.w3.org/1999/xlink" content-type="arpha" xlink:type="simple">60B55303-D429-568F-968E-5E1204ABC5D7</object-id><label>Figure 2.</label><caption><p>Habitat of <tp:taxon-name><tp:taxon-name-part taxon-name-part-type="genus" reg="Dicranomyia">Dicranomyia</tp:taxon-name-part> (<tp:taxon-name-part taxon-name-part-type="subgenus" reg="Erostrata">Erostrata</tp:taxon-name-part>) <tp:taxon-name-part taxon-name-part-type="species" reg="jejuensis">jejuensis</tp:taxon-name-part></tp:taxon-name> sp. nov.</p></caption><graphic xmlns:xlink="http://www.w3.org/1999/xlink" xlink:href="zookeys-1157-193_article-90792__-g002.jpg" position="float" orientation="portrait" xlink:type="simple" id="oo_835504.jpg"><uri content-type="original_file" xlink:type="simple">https://binary.pensoft.net/fig/835504</uri></graphic></fig></tp:treatment-sec><tp:treatment-sec sec-type="Period of activity" id="SECID0E1PAG"><title>Period of activity.</title><p>Adults were collected from June through early September.</p></tp:treatment-sec><tp:treatment-sec sec-type="remarks" id="SECID0E6PAG"><title>Remarks.</title><p><tp:taxon-name><tp:taxon-name-part taxon-name-part-type="genus" reg="Dicranomyia">Dicranomyia</tp:taxon-name-part> (<tp:taxon-name-part taxon-name-part-type="subgenus" reg="Erostrata">E.</tp:taxon-name-part>) <tp:taxon-name-part taxon-name-part-type="species" reg="jejuensis">jejuensis</tp:taxon-name-part></tp:taxon-name> sp. nov. is morphologically similar to <tp:taxon-name><tp:taxon-name-part taxon-name-part-type="genus" reg="Dicranomyia">D.</tp:taxon-name-part> (<tp:taxon-name-part taxon-name-part-type="subgenus" reg="Erostrata">E.</tp:taxon-name-part>) <tp:taxon-name-part taxon-name-part-type="species" reg="yazuensis">yazuensis</tp:taxon-name-part></tp:taxon-name> based on the male genital structures, but it can be distinguished by the following characters: pleuron entirely dull yellow (vs dark dorsally); palpus 3-segmented (vs 2-segmented); distal 1/2 of gonostylus tapered to tip (vs distal 2/3 strongly narrowed toward tip); posterior margin of male seventh sternite with shallow V-shaped notch (vs long triangular notch); distal part of paramere with hooked tip (vs straight tip).</p></tp:treatment-sec></tp:taxon-treatment>
