# Supplementary material for: ﻿Description of two new species of Dicranomyia (Erostrata) crane fly (Diptera, Limoniidae) from Korea, with remarks on DNA barcoding and updated taxonomic key
Source: Zookeys. 2023 Apr 11;1157:193–206. doi: 10.3897/zookeys.1157.90792 (PMC10208813; doi:10.3897/zookeys.1157.90792)
Supplement: XML Treatment for Dicranomyia (Erostrata) koreana [file zookeys.1157.90792-treatment3.xml]

<!DOCTYPE tp:taxon-treatment
  PUBLIC "-//TaxonX//DTD Taxonomic Treatment Publishing DTD v0 20100105//EN" "tax-treatment-NSO.dtd">
<tp:taxon-treatment xmlns:tp="http://www.plazi.org/taxpub"><tp:treatment-meta><kwd-group><label>Taxon classification</label><kwd>
                  <named-content content-type="kingdom">Animalia</named-content>
                </kwd><kwd>
                  <named-content content-type="order">Diptera</named-content>
                </kwd><kwd>
                  <named-content content-type="family">Limoniidae</named-content>
                </kwd></kwd-group><mixed-citation publication-type="journal"><person-group><name><surname>Kim</surname><given-names>Jisoo</given-names></name><name><surname>Bae</surname><given-names>Yeon Jae</given-names></name></person-group><article-title>﻿Description of two new species of <italic><tp:taxon-name><tp:taxon-name-part taxon-name-part-type="genus" reg="Dicranomyia">Dicranomyia</tp:taxon-name-part></tp:taxon-name></italic> (<italic><tp:taxon-name><tp:taxon-name-part taxon-name-part-type="genus" reg="Dicranomyia"/><tp:taxon-name-part taxon-name-part-type="subgenus" reg="Erostrata">Erostrata</tp:taxon-name-part></tp:taxon-name></italic>) crane fly (<tp:taxon-name><tp:taxon-name-part taxon-name-part-type="order">Diptera</tp:taxon-name-part></tp:taxon-name>, <tp:taxon-name><tp:taxon-name-part taxon-name-part-type="family">Limoniidae</tp:taxon-name-part></tp:taxon-name>) from Korea, with remarks on DNA barcoding and updated taxonomic key</article-title><source>Zookeys</source><day>11</day><month>04</month><year>2023</year><volume>1157</volume><fpage>193</fpage><lpage>206</lpage><pub-id pub-id-type="doi">10.3897/zookeys.1157.90792</pub-id></mixed-citation></tp:treatment-meta><tp:nomenclature><label>﻿</label><tp:taxon-name><object-id xmlns:xlink="http://www.w3.org/1999/xlink" content-type="arpha" xlink:type="simple">9F0ADF72-CF20-5AA1-80E4-B4473CD6363C</object-id><tp:taxon-name-part taxon-name-part-type="genus" reg="Dicranomyia">Dicranomyia</tp:taxon-name-part> (<tp:taxon-name-part taxon-name-part-type="subgenus" reg="Erostrata">Erostrata</tp:taxon-name-part>) <tp:taxon-name-part taxon-name-part-type="species" reg="koreana">koreana</tp:taxon-name-part><object-id xmlns:xlink="http://www.w3.org/1999/xlink" content-type="zoobank" xlink:type="simple">https://zoobank.org/163BF75E-826C-4E64-AAE4-CFAA23F2E22D</object-id></tp:taxon-name><tp:taxon-status xmlns:xlink="http://www.w3.org/1999/xlink" xlink:type="simple">sp. nov.</tp:taxon-status><xref ref-type="fig" rid="F3">Figs 3</xref><xref ref-type="fig" rid="F4">, 4</xref></tp:nomenclature><tp:treatment-sec sec-type="type material" id="SECID0EUSAG"><title>Type material.</title><p><bold><italic>Holotype</italic></bold>: Korea • ♂; Jeju-do, Seogwipo-si, Hawon-dong, Mt. Hallasan; <named-content xmlns:xlink="http://www.w3.org/1999/xlink" content-type="dwc:verbatimCoordinates" xlink:type="simple"><named-content content-type="geo-json" specific-use="{&#34;type&#34;:&#34;Point&#34;,&#34;coordinates&#34;:[126.495333,33.349167]}" id="NCID0ECTAG" xlink:type="simple">33°20.95'N, 126°29.72'E</named-content></named-content>; alt. 1220 m; 13 Jun.–4 Aug. 2021; Y. J. Bae leg.; Malaise trap; GenBank: <ext-link xmlns:xlink="http://www.w3.org/1999/xlink" ext-link-type="gen" xlink:href="OM102979" xlink:type="simple">OM102979</ext-link>; CF21-0148; <named-content xmlns:xlink="http://www.w3.org/1999/xlink" content-type="dwc:institutional_code" xlink:title="National Institute of Biological Resources, Incheon" xlink:href="http://grbio.org/institution/national-institute-biological-resources-0" xlink:type="simple">NIBR</named-content>.</p><p><bold><italic>Paratypes</italic></bold>: Korea • 1 ♂; Gyeonggi-do, Gapyeong-si, Buk-myeon, Jeokmok-ri, Garim-gyo (Br.); <named-content xmlns:xlink="http://www.w3.org/1999/xlink" content-type="dwc:verbatimCoordinates" xlink:type="simple"><named-content content-type="geo-json" specific-use="{&#34;type&#34;:&#34;Point&#34;,&#34;coordinates&#34;:[127.442500,37.976667]}" id="NCID0EVTAG" xlink:type="simple">37°58.60'N, 127°26.55'E</named-content></named-content>; alt. 300 m; 25 Jul.–1 Aug. 2015; Y. J. Bae leg.; Malaise trap; published as <tp:taxon-name><tp:taxon-name-part taxon-name-part-type="genus" reg="Dicranomyia">D.</tp:taxon-name-part> (<tp:taxon-name-part taxon-name-part-type="subgenus" reg="Erostrata">E.</tp:taxon-name-part>) <tp:taxon-name-part taxon-name-part-type="species" reg="tabashii">tabashii</tp:taxon-name-part></tp:taxon-name> by <xref ref-type="bibr" rid="B16">Podenas et al. (2019)</xref>; <named-content xmlns:xlink="http://www.w3.org/1999/xlink" content-type="dwc:institutional_code" xlink:title="Korea University Entomological Museum" xlink:href="http://grbio.org/institution/korea-university" xlink:type="simple">KUEM</named-content> • 2 ♂♂, 1 ♀; same data as for preceding; 2–8 Aug. 2015; published as <tp:taxon-name><tp:taxon-name-part taxon-name-part-type="genus" reg="Dicranomyia">D.</tp:taxon-name-part> (<tp:taxon-name-part taxon-name-part-type="subgenus" reg="Erostrata">E.</tp:taxon-name-part>) <tp:taxon-name-part taxon-name-part-type="species" reg="tabashii">tabashii</tp:taxon-name-part></tp:taxon-name> by <xref ref-type="bibr" rid="B16">Podenas et al. (2019)</xref>; <named-content xmlns:xlink="http://www.w3.org/1999/xlink" content-type="dwc:institutional_code" xlink:title="Korea University Entomological Museum" xlink:href="http://grbio.org/institution/korea-university" xlink:type="simple">KUEM</named-content> • 1 ♂; same data as for preceding; 23–29 Jul. 2016; published as <tp:taxon-name><tp:taxon-name-part taxon-name-part-type="genus" reg="Dicranomyia">D.</tp:taxon-name-part> (<tp:taxon-name-part taxon-name-part-type="subgenus" reg="Erostrata">E.</tp:taxon-name-part>) <tp:taxon-name-part taxon-name-part-type="species" reg="tabashii">tabashii</tp:taxon-name-part></tp:taxon-name> by <xref ref-type="bibr" rid="B16">Podenas et al. (2019)</xref>; <named-content xmlns:xlink="http://www.w3.org/1999/xlink" content-type="dwc:institutional_code" xlink:title="Korea University Entomological Museum" xlink:href="http://grbio.org/institution/korea-university" xlink:type="simple">KUEM</named-content> • 1 ♂; Gangwon-do, Inje-gun, Girin-myeon, Bangdong-ri, Mt. Bangtaesan; <named-content xmlns:xlink="http://www.w3.org/1999/xlink" content-type="dwc:verbatimCoordinates" xlink:type="simple"><named-content content-type="geo-json" specific-use="{&#34;type&#34;:&#34;Point&#34;,&#34;coordinates&#34;:[128.406833,37.908333]}" id="NCID0E6VAG" xlink:type="simple">37°54.50'N, 128°24.41'E</named-content></named-content>; alt. 690 m; 30 Jul.–16 Sep. 2019; Y. J. Bae leg.; Malaise trap; <named-content xmlns:xlink="http://www.w3.org/1999/xlink" content-type="dwc:institutional_code" xlink:title="Korea University Entomological Museum" xlink:href="http://grbio.org/institution/korea-university" xlink:type="simple">KUEM</named-content> • 1 ♂; Gyeonsangnam-do, Sancheong-gun, Sicheon-myeon, Jungsan-ri, Jungsan-ri Campsite, Mount Jirisan; <named-content xmlns:xlink="http://www.w3.org/1999/xlink" content-type="dwc:verbatimCoordinates" xlink:type="simple"><named-content content-type="geo-json" specific-use="{&#34;type&#34;:&#34;Point&#34;,&#34;coordinates&#34;:[127.751500,35.310500]}" id="NCID0ELWAG" xlink:type="simple">35°18.63'N, 127°45.09'E</named-content></named-content>; alt. 700 m; 28 Jul. 2021; J. Kim, C. Lim, D. Lee, W. Lee leg.; sweeping; GenBank: <ext-link xmlns:xlink="http://www.w3.org/1999/xlink" ext-link-type="gen" xlink:href="OP081140" xlink:type="simple">OP081140</ext-link>; CF21-0152; <named-content xmlns:xlink="http://www.w3.org/1999/xlink" content-type="dwc:institutional_code" xlink:title="Korea University Entomological Museum" xlink:href="http://grbio.org/institution/korea-university" xlink:type="simple">KUEM</named-content>.</p></tp:treatment-sec><tp:treatment-sec sec-type="diagnosis" id="SECID0EUWAG"><title>Diagnosis.</title><p>Palpus is 3-segmented. Center of male seventh sternite has a deep conical internal sac that has a wide, round entrance. Outer face of gonostylus has two setae arising from a small tubercle. Paramere is elongated and narrow, distally with a darkened tip.</p></tp:treatment-sec><tp:treatment-sec sec-type="description" id="SECID0EZWAG"><title>Description.</title><p><bold>Male (holotype).</bold> Body length 3.5 mm, wing length 4.5 mm, antenna length 0.7 mm. General body coloration yellow (Fig. <xref ref-type="fig" rid="F3">3A</xref>).</p><fig id="F3" position="float" orientation="portrait"><object-id xmlns:xlink="http://www.w3.org/1999/xlink" content-type="doi" xlink:type="simple">10.3897/zookeys.1157.90792.figure3</object-id><object-id xmlns:xlink="http://www.w3.org/1999/xlink" content-type="arpha" xlink:type="simple">60ABFDAE-EF32-5AD9-B565-463E0C0E6B94</object-id><label>Figure 3.</label><caption><p><tp:taxon-name><tp:taxon-name-part taxon-name-part-type="genus" reg="Dicranomyia">Dicranomyia</tp:taxon-name-part> (<tp:taxon-name-part taxon-name-part-type="subgenus" reg="Erostrata">Erostrata</tp:taxon-name-part>) <tp:taxon-name-part taxon-name-part-type="species" reg="koreana">koreana</tp:taxon-name-part></tp:taxon-name> sp. nov. <bold>A</bold> habitus, male (holotype) <bold>B</bold> head, male (paratype) <bold>C</bold> wing, male (paratype) <bold>D</bold> male seventh sternite, ventral view <bold>E</bold> male terminalia, dorsal view <bold>F</bold> gonostylus, ventral view <bold>G</bold> aedeagal complex, dorsal view <bold>H</bold> paramere, lateral view <bold>I</bold> female terminalia, lateral view <bold>J</bold> tip of hypovalva, lateral view. Abbreviation: tb – tubercle. Scale bars: 2 mm (<bold>A, C</bold>); 0.5 mm (<bold>B, D, E, I</bold>); 0.1 mm (<bold>F, G, H, J</bold>).</p></caption><graphic xmlns:xlink="http://www.w3.org/1999/xlink" xlink:href="zookeys-1157-193_article-90792__-g003.jpg" position="float" orientation="portrait" xlink:type="simple" id="oo_835505.jpg"><uri content-type="original_file" xlink:type="simple">https://binary.pensoft.net/fig/835505</uri></graphic></fig><p><bold><italic>Head</italic></bold> (Fig. <xref ref-type="fig" rid="F3">3B</xref>). Dark brown dorsally, yellow ventrally. Vertex with a distinct black spot between compound eyes. Antennae 14-segmented; scape pale brown; pedicel yellowish brown; flagellum brown. Rostrum pale, reduced. Palpus 3-segmented, yellowish brown; basal 1/2 of first palpomere pale.</p><p><bold><italic>Thorax</italic>.</bold> Prescutum, scutum and scutellum yellow. Mediotergite yellowish brown. Pleuron entirely pale yellow, without lateral stripes. Wing (Fig. <xref ref-type="fig" rid="F3">3C</xref>) tinged with pale brown; veins brown; tip of Sc reaching ca 1/3 of Rs; sc-r at tip of Sc; R<sub>1</sub> indistinct; R<sub>2</sub> ending distinctly beyond tip of R<sub>1</sub>; discal cell closed; m-cu slightly beyond fork of M. Halter pale brown. Legs with coxae and trochanters pale yellow; femora and tibiae brownish yellow; tarsal segments light brown. Femur I 2.4 mm; femur II 2.8 mm; femur III 3.1 mm; tibia I 2.8 mm; tibia II 2.4 mm; tibia III 2.8 mm; tarsus I 2.9 mm; tarsus II 2.5 mm; tarsus III 2.4 mm. Claw without additional tooth.</p><p><bold><italic>Abdomen</italic>.</bold> Tergites yellow except pale eighth tergite; sternites paler. Seventh sternite (Fig. <xref ref-type="fig" rid="F3">3D</xref>) with central deep, conical, slightly darkened sac, and rounded entrance.</p><p><bold><italic>Male terminalia</italic></bold> (Fig. <xref ref-type="fig" rid="F3">3E–H</xref>). Yellow. Ninth tergite rounded (Fig. <xref ref-type="fig" rid="F3">3E</xref>), wider basally, narrower apically; posterior margin with two short, setose lateral lobes separated by shallow U-shaped incision. Gonocoxite elongated, ventromesal lobe margin rounded and covered with setae, reaching beyond tip of aedeagus. Gonostylus (Fig. <xref ref-type="fig" rid="F3">3E, F</xref>) widened at base and narrowed at apex, with short, black dorsal spine at tip; dorsal margin near the base with small protuberance bearing two pale setae. Paramere (Fig. <xref ref-type="fig" rid="F3">3G, H</xref>) with basal part bilobed, distal lobe elongated and narrow, slightly darkened at tip. Aedeagus (Fig. <xref ref-type="fig" rid="F3">3G</xref>) apically bent downwards, bifid at tip.</p><p><bold>Female.</bold> Body length 3.8 mm, wing length 4.7 mm, antenna length 0.7 mm (<italic>N</italic> = 1). General body coloration lighter than male.</p><p><bold><italic>Female terminalia</italic></bold> (Fig. <xref ref-type="fig" rid="F3">3I–J</xref>). Yellow. Cercus curved dorsally (Fig. <xref ref-type="fig" rid="F3">3I</xref>), gradually tapered to pointed tip. Genital fork broad, as long as width, not extending to base of cercus. Hypovalva elongated, blade-shaped reaching slightly before tip of cercus, with distinct dark spot at basal area. Distal end bearing dorsal and ventral serration (Fig. <xref ref-type="fig" rid="F3">3J</xref>).</p></tp:treatment-sec><tp:treatment-sec sec-type="etymology" id="SECID0EV2AG"><title>Etymology.</title><p>Specific name “<italic>koreana</italic>” refers to the country of its discovery, Korea.</p></tp:treatment-sec><tp:treatment-sec sec-type="distribution" id="SECID0E42AG"><title>Distribution.</title><p>The species is widely distributed in Korea, including Jejudo Island.</p></tp:treatment-sec><tp:treatment-sec sec-type="habitat" id="SECID0EC3AG"><title>Habitats.</title><p>This species is found along intermittent mountain streams in moist mixed forests with grassy vegetation (Fig. <xref ref-type="fig" rid="F4">4A</xref>) and in wet deciduous forest along the rocky margins of small mountain streams (Fig. <xref ref-type="fig" rid="F4">4B</xref>). Adults share their habitats with <tp:taxon-name><tp:taxon-name-part taxon-name-part-type="genus" reg="Dicranomyia">D.</tp:taxon-name-part> (<tp:taxon-name-part taxon-name-part-type="subgenus" reg="Erostrata">E.</tp:taxon-name-part>) <tp:taxon-name-part taxon-name-part-type="species" reg="globulithorax">globulithorax</tp:taxon-name-part></tp:taxon-name> on Mount Bangtaesan and with <tp:taxon-name><tp:taxon-name-part taxon-name-part-type="genus" reg="Dicranomyia">D.</tp:taxon-name-part> (<tp:taxon-name-part taxon-name-part-type="subgenus" reg="Erostrata">E.</tp:taxon-name-part>) <tp:taxon-name-part taxon-name-part-type="species" reg="tabashii">tabashii</tp:taxon-name-part></tp:taxon-name> on Mount Jirisan.</p><fig id="F4" position="float" orientation="portrait"><object-id xmlns:xlink="http://www.w3.org/1999/xlink" content-type="doi" xlink:type="simple">10.3897/zookeys.1157.90792.figure4</object-id><object-id xmlns:xlink="http://www.w3.org/1999/xlink" content-type="arpha" xlink:type="simple">16EF6E03-AD80-56CC-92DC-BA1ED7838333</object-id><label>Figure 4.</label><caption><p>Habitats of <tp:taxon-name><tp:taxon-name-part taxon-name-part-type="genus" reg="Dicranomyia">Dicranomyia</tp:taxon-name-part> (<tp:taxon-name-part taxon-name-part-type="subgenus" reg="Erostrata">Erostrata</tp:taxon-name-part>) <tp:taxon-name-part taxon-name-part-type="species" reg="koreana">koreana</tp:taxon-name-part></tp:taxon-name> sp. nov. <bold>A</bold> Jejudo Island <bold>B</bold> Mt. Jirisan.</p></caption><graphic xmlns:xlink="http://www.w3.org/1999/xlink" xlink:href="zookeys-1157-193_article-90792__-g004.jpg" position="float" orientation="portrait" xlink:type="simple" id="oo_835506.jpg"><uri content-type="original_file" xlink:type="simple">https://binary.pensoft.net/fig/835506</uri></graphic></fig></tp:treatment-sec><tp:treatment-sec sec-type="Period of activity" id="SECID0EL5AG"><title>Period of activity.</title><p>Adults are mainly active from July through August.</p></tp:treatment-sec><tp:treatment-sec sec-type="remarks" id="SECID0EQ5AG"><title>Remarks.</title><p>In terms of the shape of the male terminalia, <tp:taxon-name><tp:taxon-name-part taxon-name-part-type="genus" reg="Dicranomyia">D.</tp:taxon-name-part> (<tp:taxon-name-part taxon-name-part-type="subgenus" reg="Erostrata">E.</tp:taxon-name-part>) <tp:taxon-name-part taxon-name-part-type="species" reg="koreana">koreana</tp:taxon-name-part></tp:taxon-name> sp. nov. is similar to <tp:taxon-name><tp:taxon-name-part taxon-name-part-type="genus" reg="Dicranomyia">D.</tp:taxon-name-part> (<tp:taxon-name-part taxon-name-part-type="subgenus" reg="Erostrata">E.</tp:taxon-name-part>) <tp:taxon-name-part taxon-name-part-type="species" reg="tabashii">tabashii</tp:taxon-name-part></tp:taxon-name>, but it can be distinguished by the following characters: palpus 3-segmented (vs 2-segmented); male seventh sternite with weakly darkened, conical internal sac with round entrance (vs strongly darkened, U-shaped internal sac); paramere with darkened tip (vs without). This species is also similar to another species, <tp:taxon-name><tp:taxon-name-part taxon-name-part-type="genus" reg="Dicranomyia">D.</tp:taxon-name-part> (<tp:taxon-name-part taxon-name-part-type="subgenus" reg="Erostrata">E.</tp:taxon-name-part>) <tp:taxon-name-part taxon-name-part-type="species" reg="jejuensis">jejuensis</tp:taxon-name-part></tp:taxon-name> sp. nov. based on the male genital structures, but it can be distinguished by the following characters: male seventh sternite with a deep, conical internal sac (vs shallow, V-shaped notch); gonostylus with two setae from tubercle (vs a single seta); paramere without hook at tip (vs with hook).</p><p>The male genitalia of <tp:taxon-name><tp:taxon-name-part taxon-name-part-type="genus" reg="Dicranomyia">D.</tp:taxon-name-part> (<tp:taxon-name-part taxon-name-part-type="subgenus" reg="Erostrata">E.</tp:taxon-name-part>) <tp:taxon-name-part taxon-name-part-type="species" reg="koreana">koreana</tp:taxon-name-part></tp:taxon-name> sp. nov. from Mount Bangtaesan differs from other materials of the species based on the shape of the seventh sternite internal sack (shallow conical without rounded mouth) and paramere distal lobe (pointed tip). However, additional specimens are needed to determine whether this difference is due to intra- or interspecific variation.</p></tp:treatment-sec><ref-list><ref id="B16"><mixed-citation xmlns:xlink="http://www.w3.org/1999/xlink" xlink:type="simple"><person-group><name name-style="western"><surname>Podenas</surname><given-names>S</given-names></name><name name-style="western"><surname>Seo</surname><given-names>HY</given-names></name><name name-style="western"><surname>Kim</surname><given-names>T</given-names></name><name name-style="western"><surname>Hur</surname><given-names>JM</given-names></name><name name-style="western"><surname>Kim</surname><given-names>AY</given-names></name><name name-style="western"><surname>Klein</surname><given-names>TA</given-names></name><name name-style="western"><surname>Kim</surname><given-names>HC</given-names></name><name name-style="western"><surname>Kang</surname><given-names>TH</given-names></name><name name-style="western"><surname>Aukštikalnienė</surname><given-names>R</given-names></name></person-group> (<year>2019</year>) <article-title><italic><tp:taxon-name><tp:taxon-name-part taxon-name-part-type="genus">Dicranomyia</tp:taxon-name-part></tp:taxon-name></italic> crane flies (<tp:taxon-name><tp:taxon-name-part taxon-name-part-type="order">Diptera</tp:taxon-name-part></tp:taxon-name>: <tp:taxon-name><tp:taxon-name-part taxon-name-part-type="family">Limoniidae</tp:taxon-name-part></tp:taxon-name>) of Korea.</article-title><source>Zootaxa</source><volume>4595</volume>(<issue>1</issue>): <fpage>1</fpage>–<lpage>110</lpage>. <ext-link xlink:type="simple" ext-link-type="doi" xlink:href="10.11646/zootaxa.4595.1.1">https://doi.org/10.11646/zootaxa.4595.1.1</ext-link></mixed-citation></ref></ref-list></tp:taxon-treatment>
